# Supplementary material for: Film Distillation with a Porous Condenser for Seawater Desalination: Evaluation of Materials’ Stability in the Tropical Climate of Vietnam
Source: Membranes (Basel). 2023 Jan 27;13(2):163. doi: 10.3390/membranes13020163 (PMC9966059; doi:10.3390/membranes13020163)
Supplement: Supplementary file 1 [file membranes-13-00163-s001.zip]

Archive with 1 entries (1 files):
- membranes-2132813-supplementary.pdf
